# Supplementary material for: The Fitness Landscapes of cis-Acting Binding Sites in Different Promoter and Environmental Contexts
Source: PLoS Genet. 2010 Jul 29;6(7):e1001042. doi: 10.1371/journal.pgen.1001042 (PMC2912393; doi:10.1371/journal.pgen.1001042)
Supplement: Table S1 — Number of sequenced promoters for each competition. The number of Solexa sequenced promoters is given for each library at each concentration of tetracycline. (<0.01 MB XLS) [file pgen.1001042.s003.xls]

Table S1: Number of sequenced promoters for each competition
Library	Tet-5	Tet-10	Tet-15	Tet-20	Tet-30	Tet-50
Mar:TAT 1	698083	111840	19123	—–	343105	—–
Mar:TTT 1	58464	42364	596	—–	1060	—–
Mar:TAT 2	55919	34222	—–	26729	—–	47349
Mar:TTT 2	44492	30646	—–	14793	—–	37078
Anti:TAT 1	123666	97835	—–	30889	—–	103066
Anti:TTT 1	65239	74595	—–	44202	—–	52450
