# Supplementary material for: The Fitness Landscapes of cis-Acting Binding Sites in Different Promoter and Environmental Contexts
Source: PLoS Genet. 2010 Jul 29;6(7):e1001042. doi: 10.1371/journal.pgen.1001042 (PMC2912393; doi:10.1371/journal.pgen.1001042)
Supplement: Table S3 — −35 weight matrix used for analysis. The −35 weight matrix was built from 401 experimentally verified σ70 binding sites and originally presented in [11]. ‘Count Matrix’ gives the count of each base at each position (l) in the −35 alignment. ‘Information Matrix’, gives the individual information for each base at each position [2]. (<0.01 MB XLS) [file pgen.1001042.s005.xls]

Table S3: -35 weight matrix used for analysis.
	Count Matrix
	Position (l)	a	c	g	t
	-1	42	0	0	359
	0	18	0	72	311
	1	18	6	244	133
	2	173	135	0	93
	3	142	140	40	79
	4	134	50	72	145
	Information Matrix
	Position (l)	Ri(a,l)	Ri(c,l)	Ri(g,l)	Ri(t,l)
	-1	-1.260541	-6.660036	-6.660036	1.834982
	0	-2.482933	-6.660036	-0.482933	1.627912
	1	-2.482933	-4.067896	1.277879	0.402424
	2	0.78177	0.423957	-6.660036	-0.1137
	3	0.496889	0.476425	-1.33093	-0.349078
	4	0.413231	-1.009002	-0.482933	0.527051
